# Supplementary material for: Isolation of Secondary Metabolites from Protea venus and Evaluation of Their Antioxidant Activity and Effects Under Glucolipotoxic Stress: In Silico and In Vitro Studies
Source: Plants (Basel). 2026 Jul 3;15(13):2072. doi: 10.3390/plants15132072 (PMC13363887; doi:10.3390/plants15132072)
Supplement: Supplementary file 1 [file plants-15-02072-s001.zip]

Archive with 1 entries (1 files):
- plants-4325794-supplementary.pdf
